# Supplementary material for: Pressure-overload-induced angiotensin-mediated early remodeling in mouse heart
Source: PLoS One. 2017 May 2;12(5):e0176713. doi: 10.1371/journal.pone.0176713 (PMC5413013; doi:10.1371/journal.pone.0176713)
Supplement: S1 Fig — (XLSX) [file pone.0176713.s001.xlsx]

## Sheet: Sheet1
Heart to Body Weight Ratio			Sham	Banded		Cell Capacitance		Sham	Banded
			0.0077	0.0088				129	202
			0.0086	0.0081				179	175
			0.0085	0.0085				125	181
			0.0086	0.0085				123	141
			0.0077	0.0083				170	161
								125	154
								138	145
								196	144
								155	164
								177	140
								155	160
		average	0.00822	0.00844				183	150
		st err	0.000213073	0.000116619				191	163
								136	177
									198
			8.22	8.44
			0.213073	0.116619			average	155.857	163.667
							st err	7.10429	5.05462

## Sheet: Sham
	Vtest	Ito,f		IK,slow
2011_02_09_0003	50	19.2743		12.6845
	40	13.3456		7.8645
	30	10.6136		6.4836
	20	7.8458		5.042
	10	5.7934		4.0487
	0	3.6884		2.8242
	-10	1.3933		1.9026
2011_02_09_0027	50	38.0818		24.0105
	40	32.464		22.2813
	30	27.4581		18.7348
	20	21.6717		15.6501
	10	14.8454		11.8401
	0	6.8		8.4704
	-10	3.4267		3.943
2011_03_01_0001	50	25.2393		14.7767
	40	21.1407		9.4173
	30	17.1267		7.7894
	20	13.099		6.4273
	10	9.2154		5.6334
	0	5.3812		4.358
	-10	2.0675		2.5365
2011_05_13_0010	50	25.7747		8.8557
	40	23.1762		8.3542
	30	18.1986		7.3635
	20	14.1356		6.0014
	10	10.0902		4.5166
	0	6.1701		3.0573
	-10	3.3821		1.8742
2011_05_13_0029	50	19.1901		9.8752
	40	17.1405		8.5764
	30	14.0769		7.7098
	20	9.672		6.2116
	10	7.3556		4.3429
	0	4.4771		3.0212
	-10	2.2102		1.2526
2011_05_13_0031	50	36.0269		14.3227
	40	32.2262		12.7608
	30	26.1326		11.3458
	20	21.2486		8.7437
	10	15.4661		6.7759
	0	9.1822		4.7441
	-10	4.5603		3.0229
AVERAGES	50	27.2645		14.0875
	40	23.2489		11.5424
	30	18.9344		9.90448
	20	14.6121		8.01268
	10	10.461		6.19293
	0	5.94983		4.41253
	-10	2.84002		2.42197
ST ERR	50	3.31237		2.20666
	40	3.19034		2.26431
	30	2.71482		1.89298
	20	2.35645		1.60719
	10	1.60617		1.20241
	0	0.792167		0.873202
	-10	0.472012		0.39264

## Sheet: Sham+Sar
	Vtest	Ito,f		IK,slow
2011_02_09_0011	50	30.0563		22.6289
	40	28.8686		19.1016
	30	24.7345		15.5234
	20	20.6371		12.2891
	10	11.7925		10.1965
	0	5.6567		7.2548
	-10	2.2166		4.3236
2011_02_09_0016	50	44.3809		22.9001
	40	37.7808		20.7362
	30	31.1237		17.1746
	20	22.7468		14.7141
	10	15.1658		11.2285
	0	7.9356		7.7532
	-10	2.9732		2.9908
2011_03_01_0006	50	27.7363		13.0863
	40	23.608		12.1113
	30	19.6946		10.6363
	20	14.3211		9.2284
	10	10.1347		7.2148
	0	5.5972		5.2214
	-10	2.1562		3.3802
2011_03_01_0008	50	30.0618		5.5974
	40	26.25		5.3203
	30	22.341		4.3909
	20	17.6253		3.5084
	10	11.8086		2.5791
	0	7.095		1.7382
	-10	2.9535		1.099
2011_05_13_0014	50	16.1746		9.0948
	40	14.4819		8.2911
	30	12.102		6.5788
	20	9.8976		5.7403
	10	6.865		4.0611
	0	4.1539		3.097
	-10	2.0451		1.4521
2011_05_13_0020	50	26.6003		16.8983
	40	22.5778		15.8179
	30	19.3779		13.6179
	20	14.7591		11.7457
	10	10.0268		8.5233
	0	4.9528		6.5699
	-10	1.5078		3.2776
2011_05_13_0026	50	29.0247		20.4905
	40	25.6454		18.8859
	30	21.2224		15.4325
	20	15.3657		12.076
	10	10.7683		9.6683
	0	6.3088		5.7442
	-10	1.998		4.2039
AVERAGES	50	29.1478		15.8138
	40	25.6018		14.3235
	30	21.5137		11.9078
	20	16.479		9.90029
	10	10.9374		7.6388
	0	5.95714		5.33981
	-10	2.26434		2.96103
ST ERR	50	3.12634		2.56658
	40	2.65561		2.23257
	30	2.18188		1.84312
	20	1.61877		1.50895
	10	0.944358		1.22386
	0	0.483363		0.833582
	-10	0.200164		0.473642

## Sheet: Banded
	Vtest	Ito,f		IK,slow
2011_02_09_0029	50	16.5024		6.9223
	40	13.2644		6.5438
	30	10.5694		5.7603
	20	8.5488		4.6856
	10	6.1892		3.4879
	0	4.3127		2.2416
	-10	2.2293		1.4
2011_02_09_0039	50	10.8567		7.1337
	40	8.7265		6.8391
	30	7.3906		5.7006
	20	5.6412		4.8728
	10	3.8192		3.1307
	0	2.1706		1.9126
	-10	0.7652		1.6277
2011_02_09_0043	50	11.4708		7.402
	40	9.8352		4.9142
	30	7.6024		4.3097
	20	5.8692		3.0489
	10	3.514		2.1664
	0	2.0879		1.2618
	-10	0.7354		0.604
2011_02_16_0003	50	17.2292		6.9862
	40	14.3483		6.6328
	30	11.7994		5.4406
	20	9.0865		4.8148
	10	6.6076		3.4272
	0	4.3536		2.1504
	-10	2.4987		1.3921
2011_02_16_0028	50	21.9478		5.9595
	40	19.5882		5.1271
	30	16.2246		4.1364
	20	12.1501		3.5485
	10	9.1404		2.2263
	0	5.6284		1.6142
	-10	3.1682		0.7226
2011_02_16_0031	50	35.3297		5.5363
	40	30.3144		5.6395
	30	24.3264		4.5612
	20	18.8829		3.1576
	10	13.6852		1.9418
	0	8.7632		1.7595
	-10	4.191		1.0418
2011_03_02_0001	50	31.3162		8.5955
	40	27.8905		7.58
	30	23.616		6.3387
	20	18.2339		5.5038
	10	13.3557		4.7381
	0	7.8523		3.8284
	-10	3.7198		3.4977
2011_03_01_0022	50	16.5139		13.9392
	40	13.8536		12.8797
	30	11.2613		11.4253
	20	8.6879		9.8204
	10	5.581		8.5425
	0	3.9435		7.0619
	-10	3.0345		4.5415
AVERAGES	50	20.1458		7.80934
	40	17.2276		7.01952
	30	14.0988		5.9591
	20	10.8876		4.93155
	10	7.73654		3.70761
	0	4.88903		2.7288
	-10	2.54276		1.85343
ST ERR	50	3.14839		0.93416
	40	2.84364		0.896246
	30	2.36303		0.82803
	20	1.82125		0.766602
	10	1.40422		0.762813
	0	0.856549		0.675554
	-10	0.448441		0.498163

## Sheet: Banded+Sar
	Vtest	Ito,f		IK,slow
2011_02_09_0031	50	44.169		16.8746
	40	37.1312		14.2339
	30	30.6712		12.4087
	20	22.4059		10.3008
	10	14.4802		7.8266
	0	7.3495		6.1777
	-10	2.2172		3.2887
2011_02_09_0037	50	30.6173		21.7611
	40	26.0412		19.9221
	30	21.0062		17.2717
	20	16.3833		14.2951
	10	9.8453		10.1147
	0	5.0957		7.0896
	-10	1.9566		4.4208
2011_02_09_0046	50	29.9687		15.9428
	40	25.94		14.003
	30	21.0139		11.6339
	20	15.1601		9.6592
	10	10.9932		6.3986
	0	5.1851		4.7482
	-10	1.3971		1.8512
2011_02_16_0007	50	36.0528		14.5431
	40	30.7353		13.2512
	30	25.9246		10.6974
	20	19.4458		8.707
	10	13.5905		6.9591
	0	7.7079		5.4752
	-10	3.5409		3.5106
2011_02_16_0021	50	26.2739		18.321
	40	21.7483		14.1568
	30	20.1311		10.4358
	20	16.19		9.1891
	10	12.2761		7.5995
	0	6.6538		5.3401
	-10	3.0469		3.725
2011_02_16_0034	50	31.8927		13.1963
	40	27.8727		11.4769
	30	22.5191		10.3454
	20	17.6827		7.8628
	10	11.0629		5.9187
	0	6.8574		4.2585
	-10	2.5283		2.9454
2011_03_02_0007	50	13.6503		11.5506
	40	11.6797		10.3652
	30	9.5853		7.1012
	20	6.9702		5.7667
	10	4.7101		4.3165
	0	2.5211		3.122
	-10	1.5076		1.3604
2011_03_02_0013	50	25.4953		11.1574
	40	22.5849		10.0192
	30	18.8159		8.2276
	20	16.2335		6.8039
	10	11.8268		5.6347
	0	8.6835		4.4981
	-10	4.8397		4.1213
AVERAGES	50	29.765		15.4184
	40	25.4667		13.4285
	30	21.2084		11.0152
	20	16.3089		9.07307
	10	11.0981		6.84605
	0	6.25675		5.08868
	-10	2.62929		3.15292
ST ERR	50	3.11221		1.26682
	40	2.61307		1.10618
	30	2.13627		1.08104
	20	1.56671		0.91431
	10	1.05185		0.614588
	0	0.683466		0.431443
	-10	0.407526		0.377246
