# Supplementary material for: Pressure-overload-induced angiotensin-mediated early remodeling in mouse heart
Source: PLoS One. 2017 May 2;12(5):e0176713. doi: 10.1371/journal.pone.0176713 (PMC5413013; doi:10.1371/journal.pone.0176713)
Supplement: S2 Fig — (XLSX) [file pone.0176713.s002.xlsx]

## Sheet: Sham
	Vtest	Ito,f	tau,f	IK,slow	tau,slow	Cm	Vtest	ito,f	iK,slow	Cm	Ito pA	IK,s pA
2011_05_26_0001	50	17.3969	0.0782	9.7531	1.6974	168	50	17.3969	9.7531	168	2922.68	1638.52
	40	14.9565	0.0727	9.4245	1.5899			24.6129	12.9732	173	4258.03	2244.36
	30	12.3262	0.072	8.2593	1.5037			22.265	18.4611	160	3562.4	2953.78
	20	8.8582	0.0719	7.192	1.4741			21.2241	7.6164	172	3650.55	1310.02
	10	5.6923	0.0828	5.5085	1.3403			29.4082	11.0923	215	6322.76	2384.84
	0	2.9623	0.0667	4.0385	1.0663			32.7092	7.9297	141	4612	1118.09
	-10	1.8058	0.3811	1.3447	1.56
							40	14.9565	9.4245	168	2512.69	1583.32
2011_05_26_0009	50	24.6129	0.0763	12.9732	1.428	173		19.7289	11.0537	173	3413.1	1912.29
	40	19.7289	0.0728	11.0537	1.3521			18.3256	16.4569	160	2932.1	2633.1
	30	16.9083	0.0679	7.3338	1.5294			19.4951	6.7029	172	3353.16	1152.9
	20	12.7633	0.0655	5.7005	1.3081			25.6098	9.6927	215	5506.11	2083.93
	10	8.1764	0.0553	4.2329	1.0727			28.8306	7.0747	141	4065.11	997.533
	0	4.1819	0.0605	2.616	0.9842
	-10	1.1832	0.0933	0.6161	1.4457
							30	12.3262	8.2593	168	2070.8	1387.56
2011_05_26_0024	50	22.265	0.0904	18.4611	1.3444	160		16.9083	7.3338	173	2925.14	1268.75
	40	18.3256	0.0838	16.4569	1.2643			15.5461	13.9727	160	2487.38	2235.63
	30	15.5461	0.0834	13.9727	1.1996			15.5034	5.6815	172	2666.58	977.218
	20	12.0804	0.08	11.967	1.1257			21.1311	8.7173	215	4543.19	1874.22
	10	7.1644	0.0887	9.4274	0.9674			23.6592	6.6927	141	3335.95	943.671
	0	4.7235	0.1187	7.2029	0.9619
	-10	2.2704	0.2173	4.3383	1.0668
							20	8.8582	7.192	168	1488.18	1208.26
2011_05_26_0030	50	21.2241	0.0595	7.6164	1.562	172		12.7633	5.7005	173	2208.05	986.187
	40	19.4951	0.0549	6.7029	1.7379			12.0804	11.967	160	1932.86	1914.72
	30	15.5034	0.0529	5.6815	1.5573			11.7555	4.7933	172	2021.95	824.448
	20	11.7555	0.0502	4.7933	1.4194			16.6195	7.0075	215	3573.19	1506.61
	10	9.2198	0.0564	3.5276	1.3027			17.4902	5.5493	141	2466.12	782.451
	0	5.7172	0.0652	2.5524	1.2112
	-10	2.9318	0.0882	1.2883	1.2059
							10	5.6923	5.5085	168	956.306	925.428
2011_05_26_0040	50	29.4082	0.0724	11.0923	1.5014	215		8.1764	4.2329	173	1414.52	732.292
	40	25.6098	0.0726	9.6927	1.5043			7.1644	9.4274	160	1146.3	1508.38
	30	21.1311	0.0638	8.7173	1.3187			9.2198	3.5276	172	1585.81	606.747
	20	16.6195	0.0603	7.0075	1.2779			12.5863	5.3612	215	2706.05	1152.66
	10	12.5863	0.0575	5.3612	1.1787			11.5996	3.8591	141	1635.54	544.133
	0	7.9376	0.0585	3.7284	0.9936
	-10	3.1237	0.0789	2.741	0.9252
2011_05_26_0052	50	32.7092	0.0595	7.9297	1.6424	141
	40	28.8306	0.0547	7.0747	1.7359
	30	23.6592	0.0504	6.6927	1.7181
	20	17.4902	0.0462	5.5493	1.4071
	10	11.5996	0.0458	3.8591	1.2201
	0	6.3585	0.0489	2.7988	1.1594
	-10	2.4912	0.0872	1.8616	1.1783
		DENSITIES				CAPACITANCE		AMPLITUDES
Average	50	24.6027	0.0727167	11.3043	1.52927	171.5		4219.37	12.4709	1938.69	262.269
	40	21.1578	0.0685833	10.0676	1.53073			3628.55	11.762	1726.59	262.521
	30	17.5124	0.0650667	8.44288	1.47113			3003.37	11.1589	1447.95	252.299
	20	13.2612	0.06235	7.03493	1.33538			2274.29	10.693	1206.49	229.018
	10	9.07313	0.0644167	5.31945	1.18032			1556.04	11.0475	912.286	202.424
	0	5.3135	0.06975	3.82283	1.06277			911.265	11.9621	655.616	182.264
	-10	2.30102	0.157667	2.03167	1.23032			394.624	27.0398	348.431	210.999
St Err		2.2921	0.00484791	1.64767	0.0539588	9.94904		393.095	0.831417	282.576	9.25394
		2.08147	0.00469889	1.44486	0.0800224			356.973	0.80586	247.793	13.7238
		1.69354	0.00502312	1.19173	0.0752416			290.442	0.861466	204.381	12.9039
		1.32235	0.00524498	1.05457	0.0514653			226.783	0.899514	180.859	8.82629
		1.07431	0.00699864	0.883868	0.0574667			184.244	1.20027	151.583	9.85553
		0.714088	0.0101209	0.721096	0.0418385			122.466	1.73573	123.668	7.1753
		0.294763	0.0495369	0.544089	0.0963011			50.5518	8.49557	93.3112	16.5156

## Sheet: Sham+SAR
	Vtest	Ito,f	tau,f	IK,slow	tau,slow	Cm		Vtest	ito,f	iK,slow		Ito,f pA	IK,s pA
2011_05_26_0019	50	22.9224	0.0773	11.8195	1.4265	145		50	22.9224	11.8195	145	3323.75	1713.83
	40	20.5091	0.0753	10.0071	1.3978				36.0031	17.8896	170	6120.53	3041.23
	30	16.8104	0.0771	8.9253	1.4232				23.905	10.8371	128	3059.84	1387.15
	20	12.179	0.0745	7.118	1.2417				20.4018	10.4011	126	2570.63	1310.54
	10	7.799	0.0928	5.5615	1.1452				23.5546	18.0537	151	3556.74	2726.11
	0	4.4274	0.1668	2.1185	1.6859				29.0776	12.4848	224	6513.38	2796.6
	-10	1.1608	0.1096	0.7453	1.1037				25.9774	13.581	157.333	4190.81	2162.58
2011_05_26_0022	50	36.0031	0.0682	17.8896	1.2082	170		40	20.5091	10.0071	145	2973.82	1451.03
	40	31.4085	0.0679	15.517	1.2697				31.4085	15.517	170	5339.44	2637.89
	30	24.1905	0.0684	12.9186	1.209				19.8702	9.4644	128	2543.39	1211.44
	20	18.1971	0.0692	10.6776	1.0701				17.1029	9.1787	126	2154.97	1156.52
	10	11.1302	0.0754	7.5874	0.9944				20.6347	15.2721	151	3115.84	2306.09
	0	4.8845	0.0785	5.1458	0.8882				24.7003	11.7228	224	5532.87	2625.91
	-10	1.3934	0.1997	2.0217	1.3752				22.371	11.8603	157.333	3610.05	1898.15
2011_05_26_0034	50	23.905	0.0635	10.8371	1.6445	128		30	16.8104	8.9253	145	2437.51	1294.17
	40	19.8702	0.0621	9.4644	1.5636				24.1905	12.9186	170	4112.39	2196.16
	30	16.3742	0.0641	6.97	1.5238				16.3742	6.97	128	2095.9	892.16
	20	12.0137	0.0595	5.6235	1.4031				13.3343	8.1347	126	1680.12	1024.97
	10	8.2503	0.0615	3.6606	1.178				15.8565	13.6998	151	2394.33	2068.67
	0	4.6017	0.0686	2.2732	0.9568				19.4869	9.3148	224	4365.07	2086.52
	-10	1.914	0.0924	1.2882	0.8928				17.6755	9.99387	157.333	2847.55	1593.77
2011_05_26_0038	50	20.4018	0.0573	10.4011	1.6838	126		20	12.179	7.118	145	1765.95	1032.11
	40	17.1029	0.0606	9.1787	1.6186				18.1971	10.6776	170	3093.51	1815.19
	30	13.3343	0.0542	8.1347	1.3916				12.0137	5.6235	128	1537.75	719.808
	20	10.3427	0.0625	5.5247	1.4223				10.3427	5.5247	126	1303.18	696.112
	10	6.8223	0.0681	3.9418	1.4065				11.1362	10.5578	151	1681.57	1594.23
	0	3.8833	0.0463	3.1214	0.7634				14.1438	7.5212	224	3168.21	1684.75
	-10	1.4993	0.1096	1.6351	1.1058				13.0021	7.83713	157.333	2091.7	1257.03
2011_05_26_0050	50	23.5546	0.0681	18.0537	1.5609	151		10	7.799	5.5615	145	1130.86	806.417
	40	20.6347	0.0776	15.2721	1.6664				11.1302	7.5874	170	1892.13	1289.86
	30	15.8565	0.0718	13.6998	1.4262				8.2503	3.6606	128	1056.04	468.557
	20	11.1362	0.0767	10.5578	1.4367				6.8223	3.9418	126	859.61	496.667
	10	7.2018	0.0889	7.9084	1.2349				7.2018	7.9084	151	1087.47	1194.17
	0	2.9659	0.0955	5.451	1.0179				8.9687	4.9778	224	2008.99	1115.03
	-10	1.3626	0.4441	2.0492	1.6344				8.36205	5.60625	157.333	1339.18	895.116
2011_05_26_0058	50	29.0776	0.0715	12.4848	1.4729	224
	40	24.7003	0.0684	11.7228	1.4356
	30	19.4869	0.0661	9.3148	1.4536
	20	14.1438	0.061	7.5212	1.3238
	10	8.9687	0.0672	4.9778	1.2121
	0	4.6262	0.1023	2.4076	1.4561
	-10	1.4726	0.2089	1.0106	1.834
		DENSITIES				CAPACITANCE		AMPLITUDES
Average	50	25.9774	0.06765	13.581	1.49947	157.333		4087.11	10.6436	2136.74	235.916
	40	22.371	0.06865	11.8603	1.49195			3519.7	10.8009	1866.03	234.733
	30	17.6755	0.06695	9.99387	1.40457			2780.94	10.5335	1572.37	220.985
	20	13.0021	0.0672333	7.83713	1.31628			2045.66	10.578	1233.04	207.095
	10	8.36205	0.07565	5.60625	1.19518			1315.63	11.9023	882.05	188.042
	0	4.2315	0.093	3.41958	1.12805			665.756	14.632	538.014	177.48
	-10	1.46712	0.19405	1.45835	1.32432			230.826	30.5305	229.447	208.359
St Err	50	2.31453	0.00278565	1.42026	0.070629	14.8765		364.152	0.438275	223.455	11.1123
	40	2.06228	0.00278481	1.17468	0.0613844			324.466	0.438143	184.817	9.65781
	30	1.53104	0.00316257	1.10289	0.0431472			240.884	0.497577	173.522	6.7885
	20	1.16189	0.00298526	0.936923	0.0575912			182.805	0.469681	147.409	9.06101
	10	0.634487	0.00515873	0.734342	0.0546583			99.8259	0.81164	115.536	8.59957
	0	0.287553	0.0168579	0.611733	0.147283			45.2417	2.65231	96.246	23.1726
	-10	0.10181	0.0539672	0.218752	0.14619			16.0181	8.49084	34.417	23.0006

## Sheet: Banded
	Vtest	Ito,f	tau,f	IK,slow	tau,slow	Cm	Vtest	ito,fast	iK,slow	Cm	Ito,f pA	IK,s pA		Cm sham	Cm band
2011_05_09_0001	50	13.7676	0.0906	8.8854	1.5269	167	50	13.7676	8.8854	167	2299.19	1483.86		145	167
	40	11.5382	0.0921	7.6844	1.4017			12.896	4.9679	213	2746.85	1058.16		170	213
	30	9.6057	0.0875	6.1597	1.3538			7.7754	7.7539	171	1329.59	1325.92		128	171
	20	7.7427	0.0917	4.9268	1.32			10.2808	2.5394	234	2405.71	594.22		126	234
	10	5.2245	0.1364	3.0935	1.4742			16.144	9.2664	234	3777.7	2168.34		151	234
	0	3.0655	0.1279	2.0792	0.9851			14.7373	13.8872	226	3330.63	3138.51		224	226
	-10	1.5614	0.138	1.3425	1.4188			9.6287	3.6457	226	2176.09	823.928		168	226
														173
2011_05_09_0019	50	12.896	0.0586	4.9679	1.5971	213	40	11.5382	7.6844	167	1926.88	1283.29		160	166
	40	11.4793	0.0558	5.4102	1.6659			11.4793	5.4102	213	2445.09	1152.37		172	190
	30	9.1808	0.0536	4.9838	1.6052			6.6749	7.5128	171	1141.41	1284.69		215	221
	20	6.7241	0.0466	4.0829	1.4047			8.326	2.3301	234	1948.28	545.243		141	207
	10	4.5653	0.0464	2.942	1.3996			13.757	7.8635	234	3219.14	1840.06			234
	0	2.771	0.0524	1.5993	1.3737			13.3681	12.3765	226	3021.19	2797.09			221
	-10	1.2016	0.1108	0.7648	1.6819			9.0757	3.6007	226	2051.11	813.758			197
2011_05_09_0021	50	7.7754	0.0798	7.7539	1.7536	171	30	9.6057	6.1597	167	1604.15	1028.67		164.417	207.643
	40	6.6749	0.1013	7.5128	1.6128			9.1808	4.9838	213	1955.51	1061.55		8.79519	7.29296
	30	6.0222	0.0958	7.0045	1.4427			6.0222	7.0045	171	1029.8	1197.77
	20	4.6002	0.1325	6.21	1.4451			6.7983	1.921	234	1590.8	449.514		0.000800613
	10	3.4621	0.1275	4.9976	1.183			11.0011	6.5686	234	2574.26	1537.05
	0	2.3375	0.1407	3.8751	0.9286			10.8948	10.7116	226	2462.22	2420.82
	-10	1.7456	0.1917	0.7912	1.6971			7.4497	3.6481	226	1683.63	824.471
2011_05_09_0027	50	10.2808	0.0605	2.5394	1.5796	234	20	7.7427	4.9268	167	1293.03	822.776
	40	8.326	0.0621	2.3301	1.8576			6.7241	4.0829	213	1432.23	869.658
	30	6.7983	0.059	1.921	1.7891			4.6002	6.21	171	786.634	1061.91
	20	5.3254	0.0573	1.1067	2.2901			5.3254	1.1067	234	1246.14	258.968
	10	3.6494	0.0525	0.4941	1.1157			8.6002	5.0024	234	2012.45	1170.56
	0							9.4166	8.7137	226	2128.15	1969.3
	-10							5.8547	3.145	226	1323.16	710.77
2011_05_09_0029	50	16.144	0.0725	9.2664	1.5131	234	10	5.2245	3.0935	167	872.491	516.615
	40	13.757	0.0732	7.8635	1.5381			4.5653	2.942	213	972.409	626.646
	30	11.0011	0.0713	6.5686	1.4602			3.4621	4.9976	171	592.019	854.59
	20	8.6002	0.0668	5.0024	1.313			3.6494	0.4941	234	853.96	115.619
	10	6.1494	0.0583	3.7082	1.0897			6.1494	3.7082	234	1438.96	867.719
	0	3.7657	0.0592	2.5437	0.8693			6.8321	7.3962	226	1544.05	1671.54
	-10	1.3022	0.1091	1.5097	0.9584			4.7619	2.3735	226	1076.19	536.411
2011_05_09_0039	50	14.7373	0.1014	13.8872	1.2269	226
	40	13.3681	0.1141	12.3765	1.2753
	30	10.8948	0.125	10.7116	1.2035
	20	9.4166	0.121	8.7137	1.2033
	10	6.8321	0.1209	7.3962	1.0765
	0	4.8033	0.145	5.579	0.9586
	-10	2.4697	0.1468	4.8959	0.8918
2011_05_09_0041	50	9.6287	0.0705	3.6457	1.9094	226
	40	9.0757	0.0611	3.6007	1.7887
	30	7.4497	0.0617	3.6481	1.5437
	20	5.8547	0.0604	3.145	1.3411
	10	4.7619	0.0566	2.3735	1.3147
	0	3.4558	0.1161	1.1833	2.3471
	-10	1.6776	0.052	1.3829	0.5131
		DENSITIES				CAPACITANCE		AMPLITUDES
Average	50	12.1757	0.0762714	7.27799	1.58666	210.143		2558.63	16.0279	1529.42	333.425
	40	10.6027	0.0799571	6.6826	1.59144			2228.09	16.8024	1404.3	334.43
	30	8.70751	0.0791286	5.85676	1.48546			1829.82	16.6283	1230.76	312.158
	20	6.89484	0.0823286	4.74107	1.4739			1448.9	17.3008	996.302	309.73
	10	4.94924	0.0855143	3.57216	1.2362			1040.05	17.9702	750.663	259.779
St Err	50	1.14229	0.00589139	1.47543	0.0802672	10.9576		240.044	1.23803	310.052	16.8676
	40	1.00218	0.00855291	1.24947	0.0778497			210.601	1.79733	262.567	16.3596
	30	0.74823	0.00960421	1.05352	0.0705808			157.235	2.01826	221.389	14.832
	20	0.669505	0.0126542	0.902795	0.139064			140.692	2.6592	189.716	29.2234
	10	0.466624	0.0152759	0.819569	0.0605181			98.0577	3.21012	172.227	12.7175

## Sheet: Banded+SAR
	Vtest	Ito,f	tau,f	IK,slow	tau,slow	Cm	Vtest	ito,f	iK,slow	Cm	Ito,f pA	IK,s pA
2011_05_09_0003	50	27.5501	0.0734	13.8448	1.1339	166	50	27.5501	13.8448	166	4573.32	2298.24
	40	24.3767	0.0757	12.2719	1.2715			18.2515	5.4671	190	3467.78	1038.75
	30	20.3559	0.0708	10.4024	1.1604			13.7648	6.197	221	3042.02	1369.54
	20	16.139	0.0758	8.1018	1.1551			13.0517	7.0076	207	2701.7	1450.57
	10	10.3144	0.0647	6.5997	0.86			25.9706	9.0524	234	6077.12	2118.26
	0	6.3949	0.0786	4.2292	0.861			15.5776	6.7778	221	3442.65	1497.89
	-10	2.6011	0.1269	1.9641	1.2231			20.0561	10.5875	197	3951.05	2085.74
2011_05_09_0017	50	18.2515	0.0741	5.4671	1.5032	190	40	24.3767	12.2719	166	4046.53	2037.14
	40	15.7223	0.0648	5.8943	1.4243			15.7223	5.8943	190	2987.24	1119.92
	30	13.161	0.0667	5.4058	1.2432			11.8579	5.3533	221	2620.6	1183.08
	20	11.1571	0.0697	4.1682	1.4096			11.2963	6.6211	207	2338.33	1370.57
	10	8.1297	0.0671	3.1516	1.1948			22.89	8.2086	234	5356.26	1920.81
	0	4.9112	0.0652	2.0169	1.0131			13.7125	5.9904	221	3030.46	1323.88
	-10	2.4646	0.0844	1.2451	0.823			16.5478	9.4507	197	3259.92	1861.79
2011_05_09_0023	50	13.7648	0.0692	6.197	1.5832	221	30	20.3559	10.4024	166	3379.08	1726.8
	40	11.8579	0.0673	5.3533	1.4354			13.161	5.4058	190	2500.59	1027.1
	30	9.6856	0.0554	5.0713	1.1555			9.6856	5.0713	221	2140.52	1120.76
	20	7.5657	0.0659	3.2323	1.3617			9.7701	5.6065	207	2022.41	1160.55
	10	5.8151	0.0645	2.2112	1.1375			17.8905	7.2342	234	4186.38	1692.8
	0	3.8137	0.0623	1.4484	0.6878			10.9955	5.1034	221	2430.01	1127.85
	-10	2.2253	0.0694	0.9126	0.5384			13.9312	8.8935	197	2744.45	1752.02
2011_05_09_0025	50	13.0517	0.0725	7.0076	1.7189	207	20	16.139	8.1018	166	2679.07	1344.9
	40	11.2963	0.0683	6.6211	1.6486			11.1571	4.1682	190	2119.85	791.958
	30	9.7701	0.0712	5.6065	1.5492			7.5657	3.2323	221	1672.02	714.338
	20	7.9421	0.0661	4.6499	1.5475			7.9421	4.6499	207	1644.01	962.529
	10	4.9958	0.0558	3.6886	1.1942			14.8372	5.7973	234	3471.9	1356.57
	0	2.7678	0.0871	2.4585	1.2006			8.6791	4.069	221	1918.08	899.249
	-10	1.3204	0.129	1.3908	1.0875			10.3195	7.3136	197	2032.94	1440.78
2011_05_09_0031	50	25.9706	0.0647	9.0524	1.5309	234	10	10.3144	6.5997	166	1712.19	1095.55
	40	22.89	0.0613	8.2086	1.561			8.1297	3.1516	190	1544.64	598.804
	30	17.8905	0.057	7.2342	1.3664			5.8151	2.2112	221	1285.14	488.675
	20	14.8372	0.0558	5.7973	1.2956			4.9958	3.6886	207	1034.13	763.54
	10	11.7254	0.0551	4.1141	1.3004			11.7254	4.1141	234	2743.74	962.699
	0	6.2288	0.0578	2.4236	1.2789			6.444	2.7309	221	1424.12	603.529
	-10	2.6578	0.0815	1.2978	1.0597			7.6939	5.2834	197	1515.7	1040.83
2011_05_09_0037	50	15.5776	0.0663	6.7778	1.523	221
	40	13.7125	0.0602	5.9904	1.4142
	30	10.9955	0.0603	5.1034	1.3347
	20	8.6791	0.0557	4.069	1.2053
	10	6.444	0.06	2.7309	1.1349
	0	3.4482	0.0595	2.036	0.7108
	-10	1.8406	0.0929	1.0415	1.1788
2011_05_09_0043	50	20.0561	0.0648	10.5875	1.3706	197
	40	16.5478	0.0727	9.4507	1.2736
	30	13.9312	0.0704	8.8935	1.2319
	20	10.3195	0.0686	7.3136	1.1437
	10	7.6939	0.0748	5.2834	1.0429
	0	4.8375	0.1127	3.4634	1.0513
	-10	2.511	0.1195	2.1636	1.0469
		DENSITIES				CAPACITANCE		AMPLITUDES
Average	50	19.1746	0.0692857	8.41917	1.48053	205.143		3933.54	14.2135	1727.13	303.72
	40	16.6291	0.0671857	7.68433	1.43266			3411.34	13.7827	1576.39	293.899
	30	13.6843	0.0645429	6.81673	1.29161			2807.23	13.2405	1398.4	264.966
	20	10.9485	0.0653714	5.33316	1.30264			2246.01	13.4105	1094.06	267.228
	10	7.87404	0.0631429	3.9685	1.12353			1615.3	12.9533	814.11	230.484
St Err	50	2.16936	0.00154695	1.12207	0.0697706	8.6834		445.03	0.317346	230.184	14.3129
	40	1.95035	0.00214525	0.939586	0.0522795			400.101	0.440083	192.749	10.7248
	30	1.55132	0.00258621	0.798536	0.0524299			318.243	0.530543	163.814	10.7556
	20	1.27367	0.00277692	0.683803	0.0559421			261.285	0.569666	140.277	11.4761
	10	0.918781	0.00260173	0.57815	0.0529219			188.481	0.533726	118.603	10.8565

## Sheet: Ttest - Ito Densities
50mV	Sham		Sham+Sar		Banded		Banded+Sar
	Ito,f	IK,slow	Ito,f	IK,slow	Ito,f	IK,slow	Ito,f	IK,slow
	17.3969	9.7531	22.9224	11.8195	13.7676	8.8854	27.5501	13.8448
	24.6129	12.9732	36.0031	17.8896	12.896	4.9679	18.2515	5.4671
	22.265	18.4611	23.905	10.8371	7.7754	7.7539	13.7648	6.197
	21.2241	7.6164	20.4018	10.4011	10.2808	2.5394	13.0517	7.0076
	29.4082	11.0923	23.5546	18.0537	16.144	9.2664	25.9706	9.0524
	32.7092	7.9297	29.0776	12.4848	14.7373	13.8872	15.5776	6.7778
					9.6287	3.6457	20.0561	10.5875
P=			0.34097	0.160223	0.000787779	0.0485449	0.0570025	0.0907115
40mV	Sham		Sham+Sar		Banded		Banded+Sar
	Ito,f	IK,slow	Ito,f	IK,slow	Ito,f	IK,slow	Ito,f	IK,slow
	14.9565	9.4245	20.5091	10.0071	11.5382	7.6844	24.3767	12.2719
	19.7289	11.0537	31.4085	15.517	11.4793	5.4102	15.7223	5.8943
	18.3256	16.4569	19.8702	9.4644	6.6749	7.5128	11.8579	5.3533
	19.4951	6.7029	17.1029	9.1787	8.326	2.3301	11.2963	6.6211
	25.6098	9.6927	20.6347	15.2721	13.757	7.8635	22.89	8.2086
	28.8306	7.0747	24.7003	11.7228	13.3681	12.3765	13.7125	5.9904
					9.0757	3.6007	16.5478	9.4507
P=			0.343791	0.179644	0.00117294	0.0527891	0.0706769	0.100383
30mV	Sham		Sham+Sar		Banded		Banded+Sar
	Ito,f	IK,slow	Ito,f	IK,slow	Ito,f	IK,slow	Ito,f	IK,slow
	12.3262	8.2593	16.8104	8.9253	9.6057	6.1597	20.3559	10.4024
	16.9083	7.3338	24.1905	12.9186	9.1808	4.9838	13.161	5.4058
	15.5461	13.9727	16.3742	6.97	6.0222	7.0045	9.6856	5.0713
	15.5034	5.6815	13.3343	8.1347	6.7983	1.921	9.7701	5.6065
	21.1311	8.7173	15.8565	13.6998	11.0011	6.5686	17.8905	7.2342
	23.6592	6.6927	19.4869	9.3148	10.8948	10.7116	10.9955	5.1034
					7.4497	3.6481	13.9312	8.8935
P=			0.472238	0.181068	0.00106679	0.066771	0.0623154	0.14315
20mV	Sham		Sham+Sar		Banded		Banded+Sar
	Ito,f	IK,slow	Ito,f	IK,slow	Ito,f	IK,slow	Ito,f	IK,slow
	8.8582	7.192	12.179	7.118	7.7427	4.9268	16.139	8.1018
	12.7633	5.7005	18.1971	10.6776	6.7241	4.0829	11.1571	4.1682
	12.0804	11.967	12.0137	5.6235	4.6002	6.21	7.5657	3.2323
	11.7555	4.7933	10.3427	5.5247	5.3254	1.1067	7.9421	4.6499
	16.6195	7.0075	11.1362	10.5578	8.6002	5.0024	14.8372	5.7973
	17.4902	5.5493	14.1438	7.5212	9.4166	8.7137	8.6791	4.069
					5.8547	3.145	10.3195	7.3136
P=			0.442977	0.291147	0.00153715	0.064185	0.117149	0.104756
10mV	Sham		Sham+Sar		Banded		Banded+Sar
	Ito,f	IK,slow	Ito,f	IK,slow	Ito,f	IK,slow	Ito,f	IK,slow
	5.6923	5.5085	7.799	5.5615	5.2245	3.0935	10.3144	6.5997
	8.1764	4.2329	11.1302	7.5874	4.5653	2.942	8.1297	3.1516
	7.1644	9.4274	8.2503	3.6606	3.4621	4.9976	5.8151	2.2112
	9.2198	3.5276	6.8223	3.9418	3.6494	0.4941	4.9958	3.6886
	12.5863	5.3612	7.2018	7.9084	6.1494	3.7082	11.7254	4.1141
	11.5996	3.8591	8.9687	4.9778	6.8321	7.3962	6.444	2.7309
					4.7619	2.3735	7.6939	5.2834
P=			0.292085	0.404065	0.00501928	0.0879189	0.207728	0.116697

## Sheet:  Ito Amplitudes
50mV	Sham				Sham+Sar				Banded				Banded+Sar
	Ito,f	IK,slow			Ito,f	IK,slow			Ito,f	IK,slow			Ito,f	IK,slow
	2922.68	1638.52			3323.75	1713.83			2299.19	1483.86			4573.32	2298.24
	4258.03	2244.36			6120.53	3041.23			2746.85	1058.16			3467.78	1038.75
	3562.4	2953.78			3059.84	1387.15			1329.59	1325.92			3042.02	1369.54
	3650.55	1310.02			2570.63	1310.54			2405.71	594.22			2701.7	1450.57
	6322.76	2384.84			3556.74	2726.11			3777.7	2168.34			6077.12	2118.26
	4612	1118.09			6513.38	2796.6			3330.63	3138.51			3442.65	1497.89
									2176.09	823.928			3951.05	2085.74
40mV	Sham				Sham+Sar				Banded				Banded+Sar
	Ito,f	IK,slow			Ito,f	IK,slow			Ito,f	IK,slow			Ito,f	IK,slow
	2512.69	1583.32			2973.82	1451.03			1926.88	1283.29			4046.53	2037.14
	3413.1	1912.29			5339.44	2637.89			2445.09	1152.37			2987.24	1119.92
	2932.1	2633.1			2543.39	1211.44			1141.41	1284.69			2620.6	1183.08
	3353.16	1152.9			2154.97	1156.52			1948.28	545.243			2338.33	1370.57
	5506.11	2083.93			3115.84	2306.09			3219.14	1840.06			5356.26	1920.81
	4065.11	997.533			5532.87	2625.91			3021.19	2797.09			3030.46	1323.88
									2051.11	813.758			3259.92	1861.79
30mV	Sham				Sham+Sar				Banded				Banded+Sar
	Ito,f	IK,slow			Ito,f	IK,slow			Ito,f	IK,slow			Ito,f	IK,slow
	2070.8	1387.56			2437.51	1294.17			1604.15	1028.67			3379.08	1726.8
	2925.14	1268.75			4112.39	2196.16			1955.51	1061.55			2500.59	1027.1
	2487.38	2235.63			2095.9	892.16			1029.8	1197.77			2140.52	1120.76
	2666.58	977.218			1680.12	1024.97			1590.8	449.514			2022.41	1160.55
	4543.19	1874.22			2394.33	2068.67			2574.26	1537.05			4186.38	1692.8
	3335.95	943.671			4365.07	2086.52			2462.22	2420.82			2430.01	1127.85
									1683.63	824.471			2744.45	1752.02
20mV	Sham				Sham+Sar				Banded				Banded+Sar
	Ito,f	IK,slow			Ito,f	IK,slow			Ito,f	IK,slow			Ito,f	IK,slow
	1488.18	1208.26			1765.95	1032.11			1293.03	822.776			2679.07	1344.9
	2208.05	986.187			3093.51	1815.19			1432.23	869.658			2119.85	791.958
	1932.86	1914.72			1537.75	719.808			786.634	1061.91			1672.02	714.338
	2021.95	824.448			1303.18	696.112			1246.14	258.968			1644.01	962.529
	3573.19	1506.61			1681.57	1594.23			2012.45	1170.56			3471.9	1356.57
	2466.12	782.451			3168.21	1684.75			2128.15	1969.3			1918.08	899.249
									1323.16	710.77			2032.94	1440.78
10mV	Sham				Sham+Sar				Banded				Banded+Sar
	Ito,f	IK,slow			Ito,f	IK,slow			Ito,f	IK,slow			Ito,f	IK,slow
	956.306	925.428			1130.86	806.417			872.491	516.615			1712.19	1095.55
	1414.52	732.292			1892.13	1289.86			972.409	626.646			1544.64	598.804
	1146.3	1508.38			1056.04	468.557			592.019	854.59			1285.14	488.675
	1585.81	606.747			859.61	496.667			853.96	115.619			1034.13	763.54
	2706.05	1152.66			1087.47	1194.17			1438.96	867.719			2743.74	962.699
	1635.54	544.133			2008.99	1115.03			1544.05	1671.54			1424.12	603.529
									1076.19	536.411			1515.7	1040.83

## Sheet: Banding vs Sham Cm
Cm	Banding	Sham
	167	145
	213	170
	171	128
	234	126
	234	151
	226	224
	226	168
	166	173
	190	160
	221	172
	207	215
	234	141
	221
	197
average	207.643	164.417
st err	6.75197	8.79519

## Sheet: Heart to body weight ratio
HTBW	Banding	Sham
	0.00654762	0.009375
	0.00758123	0.0095
	0.00741935	0.00917431
	0.0089701	0.0150215
	0.00698925	0.0083
	0.00789474	0.0076
average	0.00756705	0.00982846		7.56705	9.82846
std err	0.000340149	0.00108029		0.340149	1.08029
